# Supplementary material for: Survey of practitioners’ competency for diagnosis of acute diseases manifest on chest X-ray
Source: BMC Med Imaging. 2017 Aug 18;17:49. doi: 10.1186/s12880-017-0222-8 (PMC5563017; doi:10.1186/s12880-017-0222-8)
Supplement: Supplementary file 1 — Raw data of the survey (XLSX 18 kb) [file 12880_2017_222_MOESM1_ESM.xlsx]

## Sheet: Sheet1
participants	(1)Pneumoperitoneum	(2)pneumothorax	(3)pericardial effusion	(4)Normal	(5)Foreign body	(6)tension pneumothorax	(7)Pulmonary edema	(8)Diaphragmatic hernia	(9)Aortic Rupture	(10)ARDS	certanity 1	certanity 2	certanity 3	certanity 4	certanity 5	certanity 6	certanity 7	certanity 8	certanity 9	certanity 10	seen before 1	seen before 2	seen before 3	seen before 4	senn before 5	seen before 6	seen before 7	seen before 8	seen before 9	seen before 10	year
MS	correct	not correct	not correct	not correct	not correct	not correct	correct	correct	not correct	not correct	very much	very much		somewhat	undecided	undecided	not really	very much	undecided	not at all	yes	no	no	yes	yes	no	no	yes	yes	no
MS	correct	correct	not correct	not correct	correct	not correct	correct	correct		not correct	very much	very much	somewhat		somewhat	very much	somewhat	very much		very much	yes	yes	no	no	yes	no	no	yes	no	no
MS	correct	correct	correct	not correct	not correct	not correct	correct	correct	not correct	not correct	very much	very much	somewhat	undecided	somewhat	very much	somewhat	undecided	somewhat	not at all	yes	no	no	no	no	no	no	no	no	no
MS	not correct	not correct	not correct	not correct	not correct	not correct	correct	correct	not correct	not correct	not at all	undecided	undecided	undecided	undecided	undecided	undecided	undecided	undecided	undecided	no	no	no	no	no	no	yes	no	no	no
MS	not correct	not correct	not correct	not correct	not correct	not correct	not correct	correct	correct	not correct	undecided	undecided	somewhat	undecided	somewhat	somewhat		somewhat	somewhat	somewhat	no	no	no	no	no	no	no	no	no	no
MS	correct	not correct	correct	not correct	not correct	not correct	not correct	correct	not correct	not correct	undecided	not really	not really	not really	not really	somewhat	somewhat	undecided	undecided	undecided	yes	yes	yes	no	no	yes	yes	yes	no	no
MS	correct	not correct	not correct	not correct	not correct	correct	not correct	correct	not correct	not correct	very much	very much	somewhat	very much	undecided	very much	somewhat	very much	somewhat	somewhat	no	no	no	no	no	no	no	no	no	no
MS	correct	correct	correct	not correct	correct	not correct	correct	correct	not correct	not correct		very much	somewhat		very much	somewhat		somewhat	undecided	undecided	no	no	no	no	no	no	no	no	no	no
MS	correct	correct	not correct	not correct	not correct	not correct	not correct	correct	correct	not correct	very much	somewhat	very much	undecided	undecided	very much	undecided	somewhat	very much	undecided	yes	yes	yes	yes	yes	yes	no	yes	no	no
MS	not correct	not correct	not correct	not correct	not correct	not correct	not correct	not correct	not correct	not correct	undecided	somewhat	very much	somewhat	undecided	not at all	not really	undecided	undecided	not at all	yes	yes	yes	yes	yes	no	no	yes	yes	no
MS	not correct	not correct	not correct	not correct	not correct	not correct	not correct	not correct	not correct	not correct	somewhat	very much	somewhat	not at all	not really	undecided	not really	not really	undecided	not at all	no	no	yes	no	yes	yes	yes	no	no	no
MS	correct	correct	not correct	not correct	not correct	correct	not correct	not correct	correct	not correct	very much	very much	very much	undecided	not at all	somewhat	somewhat	somewhat	undecided	somewhat	yes	yes	yes	no	no	yes	yes	yes	no	no
MS	correct	correct	correct	not correct	not correct	correct	not correct	correct	correct	correct	very much	undecided	somewhat	somewhat	not at all	somewhat	undecided	very much	somewhat	somewhat	yes	no	yes	yes	no	no	no	no	no	no
MS	correct	correct	not correct	not correct	not correct	correct	correct	correct	not correct	not correct	very much	very much	somewhat	undecided	somewhat	very much	very much	somewhat	very much	not at all	yes	yes	yes	no	yes	yes	yes	no	yes	no
MS	correct	correct	not correct	not correct	correct	not correct	correct	correct	not correct	not correct	very much	very much	somewhat	undecided	somewhat	somewhat	somewhat	somewhat	somewhat		no	no	no	no	no	no	no	no	no	no
MS	correct	correct	not correct	not correct	correct	not correct	correct	correct	not correct	not correct	very much	very much	very much	undecided	very much	very much	somewhat	very much	very much	not at all	yes	yes	yes	yes	yes	yes	yes	no	no	no
MS	correct	correct	not correct	not correct	not correct	correct	correct	correct	correct	correct	very much	very much	very much	not at all	not at all	somewhat	very much	somewhat	somewhat	somewhat	yes	yes	yes	no	no	yes	yes	no	no	yes
MS	correct	not correct	not correct	not correct	not correct	not correct	correct	correct	not correct	not correct	very much	somewhat	very much	not at all	undecided	undecided	very much	very much	not at all	not really	yes	yes	yes	yes	no	yes	yes	yes	no	yes
MS	correct	correct	not correct	not correct	not correct	correct	correct	correct	correct	correct	very much	very much	undecided	undecided	not at all	very much	somewhat	somewhat	somewhat	very much	yes	yes	no	no	no	no	yes	yes	no	yes
MS	correct	correct	correct	not correct	not correct	correct	correct	correct	not correct	not correct	very much	very much	very much	somewhat	not really	very much	somewhat	very much	somewhat	not really	yes	yes	yes	yes	yes	yes	no	yes	yes	no
MS	correct	correct	correct	not correct	not correct	correct	not correct	correct	not correct	not correct	very much	very much	somewhat	somewhat	somewhat	somewhat	somewhat	undecided	undecided	undecided	no	no	no	no	no	no	no	no	no	no
MS	correct	correct	correct	correct	correct	correct	correct	correct	not correct	not correct	very much	very much	very much	not really	somewhat	somewhat	very much	somewhat	somewhat	undecided	yes	yes	yes	no	no	no	yes	yes	no	no
MS	correct	not correct	correct	not correct	not correct	not correct	correct	correct	correct	not correct	somewhat	undecided	not really	not at all	undecided	somewhat	very much	undecided	undecided	somewhat	yes	yes	no	no	yes	yes	yes	no	no	yes
MS	not correct	not correct	not correct	not correct	correct	not correct	not correct	correct	not correct	not correct	not really	not at all	undecided	undecided	undecided	somewhat	undecided	somewhat	undecided	not at all	no	no	no	no	no	yes	no	no	no	no
MS	correct	correct	not correct	not correct	correct	correct	not correct	correct	not correct	not correct	undecided	undecided	undecided	not really	not really	not really	not at all	not really	not really	not at all	no	yes	yes	yes	no	no	no	no	no	no
MS	not correct	correct	not correct	not correct	not correct	correct	not correct	correct	not correct	not correct	somewhat	undecided	undecided	not at all	not at all	undecided	not at all	undecided	undecided	not at all	yes	no	yes	no	no	no	no	no	no	no
MS	correct	correct	not correct	not correct	not correct	correct	not correct	correct	not correct	not correct	somewhat	undecided	somewhat	somewhat	not really	very much	undecided	undecided	not at all	not at all	yes	no	yes	yes	yes	yes	no	yes	no	no
MS	correct	not correct	not correct	correct	not correct	correct	not correct	not correct	not correct	not correct	somewhat	undecided	somewhat	undecided	not really	very much	undecided	somewhat	undecided	somewhat	yes	no	yes	yes	no	yes	yes	yes	no	yes
MS	not correct	not correct	correct	not correct	not correct	correct	correct	correct	not correct	not correct	not at all	undecided	undecided	undecided	not at all	very much	undecided	undecided	undecided	undecided	no	yes	yes	yes	no	yes	no	yes	no	yes
MS	correct	correct	not correct	not correct	not correct	not correct	not correct	correct	correct	not correct	somewhat	somewhat	not really	somewhat	not really	undecided	somewhat	somewhat	somewhat	somewhat	no	yes	no	yes	no	yes	yes	yes	yes	no
MS	not correct	not correct	not correct	not correct	not correct	not correct	not correct	not correct	not correct	not correct	very much	very much	very much	somewhat	somewhat	very much	very much	very much	very much	very much	yes	yes	yes	no	yes	no	no	no	no	no
MS	correct	correct	not correct	not correct	not correct	not correct	correct	correct	not correct	not correct	not really	not really	not really	not really	not at all	not really	not really	not really	not really	not at all	yes	yes	yes	yes	no	yes	yes	no	no	yes
MS	correct	not correct	not correct	not correct	not correct	not correct	not correct	not correct	not correct	not correct	undecided	undecided	somewhat	undecided	not really	not really	somewhat	undecided	not really	not really	no	no	no	no	no	no	no	no	no	no
MS	not correct	not correct	not correct	not correct	not correct	not correct	not correct	not correct	not correct	not correct	not at all	not at all	somewhat	undecided	not at all	undecided	undecided	undecided	undecided	undecided	yes	yes	yes	no	no	no	no	no	no	no
MS	correct	not correct	not correct	not correct	not correct	correct	not correct	not correct	not correct	not correct	somewhat	not at all	somewhat	somewhat	somewhat	somewhat	somewhat	somewhat	undecided	undecided	yes	no	yes	yes	yes	yes	yes	yes	yes	yes
MS	correct	correct	not correct	not correct	not correct	correct	correct	correct	not correct	not correct	very much	very much	undecided	undecided	not really	somewhat	very much	somewhat	somewhat	not really	yes	yes	yes	yes	no	yes	yes	yes	no	yes
MS	correct	correct	correct	not correct	not correct	not correct	not correct	not correct	not correct	not correct	somewhat	very much	undecided	not at all	not at all	very much	very much	somewhat	somewhat	not really	no	yes	no	no	no	yes	yes	no	no	no
MS	correct	correct	correct	not correct	not correct	correct	correct	correct	not correct	not correct	somewhat	very much	somewhat	not at all	not at all	undecided	undecided	somewhat	not at all	not at all	yes	yes	no	yes	yes	no	no	yes	no	no
MS	correct	correct	not correct	not correct	correct	not correct	not correct	correct	not correct	not correct	very much	very much	somewhat	somewhat	very much	somewhat	somewhat	very much	somewhat	undecided	yes	yes	yes	yes	no	no	yes	no	no	no
MS	correct	correct	not correct	not correct	not correct	correct	not correct	correct	correct	not correct	somewhat	very much	somewhat	not really		very much		somewhat	somewhat		yes	yes	yes	yes	no	yes	no	no	yes	no
MS	not correct	not correct	not correct	not correct	not correct	not correct	not correct	not correct	not correct	not correct	somewhat	not really	somewhat	undecided		somewhat	undecided	undecided			no	no	yes	no	no	no	no	no	no	no
MS	not correct	not correct	not correct	not correct	not correct	not correct	not correct	correct	not correct	not correct	very much	undecided	very much	very much	somewhat		somewhat	very much	somewhat	undecided	no	no	no	no	no	no	no	no	no	no
MS	correct	correct	not correct	not correct	not correct	correct	correct	not correct	correct	not correct	very much	somewhat	very much	undecided		somewhat	somewhat	undecided	somewhat	undecided	yes	yes	yes	yes	no	no	no	no	no	yes
MS	not correct	not correct	not correct	not correct	not correct	not correct	not correct	not correct	not correct	not correct	somewhat		somewhat	somewhat	somewhat	very much	undecided	very much		not really	no	no	no	yes	no	no	no	no	no	no
MS	correct	not correct	not correct	not correct	not correct	correct	correct	correct	correct	not correct	somewhat	undecided	somewhat	undecided	undecided	very much	somewhat	somewhat	not really	undecided	yes	yes	yes	yes	yes	yes	yes	yes	no	yes
MS	correct	correct	correct	not correct	correct	not correct	correct	correct		not correct	very much	very much	somewhat		somewhat	very much	somewhat	very much		very much	yes	yes	no	no	yes	no	no	yes	no	no
MS	correct	correct	not correct	not correct	not correct	not correct	not correct				very much	very much	very much	undecided		somewhat	somewhat				yes	yes	yes	no	no	yes	yes
MS	correct	correct	correct	not correct	not correct	correct	correct	correct	not correct	not correct	somewhat	somewhat	very much	not really	not really	somewhat	somewhat	somewhat	undecided	undecided	no	no	yes	no	no	no	no	no	no	no
MS	correct	correct	not correct	not correct	not correct	not correct	not correct	correct	not correct	not correct	very much	very much	somewhat	somewhat	somewhat	somewhat	somewhat	very much	somewhat	undecided	yes	no	no	no	no	no	no	no	no	no
MS	correct	correct	not correct	not correct	not correct	correct	not correct	correct	correct	not correct	very much	very much	not really	undecided	not really	very much	not really	somewhat	somewhat		yes	yes	no	yes	no	yes	no	yes	no	no
MS	correct	correct	not correct	not correct	not correct	not correct	correct	not correct	correct	not correct	very much	very much	not at all	somewhat	undecided	undecided	very much	not really	somewhat	undecided	yes	yes	no	yes	no	yes	yes	no	no	yes
MS	correct	not correct	not correct	correct	not correct	not correct	not correct	correct	not correct	not correct	somewhat	not really	undecided	undecided	not really	very much	somewhat	somewhat			yes	no	yes	yes	no	no	yes	yes	no	no
MS	not correct	not correct	not correct	not correct	not correct	not correct	not correct	correct	not correct	not correct	somewhat	undecided	very much	not really	not at all	not really	undecided	very much			yes	yes	yes	yes	no	no	yes	yes	no	no
MS	not correct	not correct	correct	not correct	not correct	not correct	not correct	correct	correct	not correct	undecided	undecided	undecided	somewhat	undecided		somewhat	very much	somewhat	not really	yes	no	yes	yes	yes	no	no	no	no	no
MS	correct	not correct	not correct	not correct	not correct	not correct	not correct	correct	not correct	not correct	somewhat	undecided	undecided	not really	not really	undecided	not really	somewhat			yes	no	no	no	no	no	no	no	no	no
MS	not correct	not correct	not correct	not correct	not correct	not correct	not correct	not correct	not correct	not correct	somewhat	somewhat	somewhat	somewhat	undecided	undecided	undecided	undecided	undecided	somewhat	yes	no	no	no	no	no	no	no	no	no
MS	correct	correct	not correct	correct	not correct	not correct	correct	correct	correct	not correct	very much	somewhat	somewhat	undecided	not really	somewhat	somewhat	undecided	undecided	somewhat	no	yes	yes	yes	no	yes	yes	no	no	yes
MS	correct	correct	not correct	not correct	not correct	correct	correct	correct	correct	correct	very much	very much	somewhat	somewhat	somewhat	very much	somewhat	somewhat	somewhat	somewhat	yes	yes	yes	yes	yes	yes	yes	no	no	no
MS	correct	correct	correct	not correct	not correct	not correct	correct	correct	correct	correct	very much	very much	very much			somewhat	very much	very much	somewhat	somewhat	yes	yes	yes	no	no	no	yes	no	no	no
MS	correct	correct	correct	not correct	not correct	correct	not correct	correct	not correct	not correct	somewhat	somewhat	somewhat	undecided	somewhat	very much	somewhat	very much	somewhat	somewhat	yes	yes	yes	no	no	yes	no	yes	no	no
MS	correct	correct	not correct	not correct	not correct	not correct	not correct	correct	not correct	not correct	undecided	not really	somewhat					very much	very much	somewhat	no	no	yes	no	yes	no	no	no	no	no
MS	correct	correct	correct	correct	not correct	not correct	not correct	not correct	correct	not correct	very much	not really	not really	not really		not really	not really		somewhat	not at all	no	no	no	no	no	no	no	no	no	no
MS	correct	correct	not correct	not correct	not correct	correct	correct	correct	correct	not correct	very much	very much			not really	somewhat	somewhat	somewhat	undecided	somewhat	yes	yes	no	no	no	no	no	no	no	no
MS	not correct	not correct	not correct	not correct	not correct	not correct	not correct	correct	not correct	not correct	undecided	somewhat	somewhat	not really	not really	not really	not really	somewhat	undecided	undecided	no	no	yes	no	yes	no	no	no	no	yes
MS	correct	correct	not correct	not correct	not correct	not correct	correct	correct	correct	correct	very much	somewhat	very much	somewhat	not at all	not really	somewhat	undecided	undecided	undecided	yes	yes	yes	yes	no	yes	yes	no	no	yes
MS	correct	not correct	correct	not correct	not correct	correct	not correct	not correct	not correct	not correct	somewhat	undecided	somewhat	not really		somewhat	somewhat	not really			no	no	no	no	no	no	no	no	no	no
MS	not correct	correct	not correct	not correct	not correct	correct	not correct	correct	not correct	not correct	somewhat	very much	somewhat	not really	not at all	somewhat	somewhat	very much	not really	not really	no	yes	no	no	no	yes	no	yes	no	no
GP	correct	correct	correct	not correct	correct	not correct	correct	correct	not correct	correct	very much	very much	somewhat	somewhat	somewhat	somewhat	somewhat	undecided	somewhat	somewhat	yes	yes	no	no	no	no	no	no	no	no	4
GP	correct	correct	not correct	not correct	not correct	correct	not correct	correct	correct	not correct	very much	very much	very much	somewhat	undecided	very much	somewhat	somewhat	somewhat	somewhat	no	no	no	no	no	no	no	no	no	no	3
GP	correct	correct	correct	correct	not correct	correct	correct	correct	correct	not correct	very much	very much	very much	somewhat	somewhat	very much	very much	very much	very much	undecided	yes	yes	yes	no	yes	yes	yes	no	yes	yes	2
GP	correct	not correct	correct	correct	not correct	not correct	not correct	correct	not correct	correct	very much	very much	very much	very much	not really	very much	somewhat	somewhat	somewhat	somewhat	no	yes	yes	yes	no	yes	yes	no	yes	no	3
GP	correct	not correct	not correct	not correct	not correct	not correct	correct	correct	not correct	not correct	very much	somewhat	somewhat	undecided	somewhat	undecided	somewhat	somewhat	somewhat	undecided	yes	yes	yes	no	no	no	no	no	no	no	25
GP	correct	correct	not correct	correct	not correct	not correct	not correct	correct	correct	not correct	very much	very much	very much	somewhat	undecided	very much	somewhat	very much	somewhat	very much	yes	yes	yes	yes	yes	yes	yes	no	no	yes	16
GP	not correct	not correct	correct	not correct	not correct	correct	not correct	correct	not correct	not correct	somewhat	somewhat	somewhat	somewhat	somewhat	somewhat	somewhat	somewhat	undecided	somewhat	yes	yes	yes	no	yes	yes	yes	no	yes	yes	9
GP	not correct	not correct	not correct	not correct	not correct	not correct	not correct	correct	not correct	not correct	somewhat	not at all	undecided	somewhat	very much	somewhat	not really	very much	somewhat	somewhat	yes	no	no	no	no	yes	yes	no	no	no	20
GP	correct	not correct	not correct	not correct	not correct	not correct	correct	correct	correct	not correct	very much	undecided	somewhat	undecided	undecided	somewhat	somewhat	somewhat	somewhat	not at all	yes	no	yes	no	yes	yes	yes	no	no	no	5
GP	not correct	not correct	correct	not correct	not correct	not correct	correct	correct	not correct	not correct	somewhat	somewhat	very much	undecided	undecided	undecided	somewhat	somewhat	somewhat	not at all	yes	yes	yes	yes	yes	no	yes	no	no	no	19
GP	not correct	not correct	not correct	not correct	not correct	not correct	not correct	not correct	not correct	not correct	somewhat	undecided	somewhat	undecided	undecided	not at all	not at all	undecided	somewhat	somewhat	yes	no	yes	yes	no	no	no	no	no	no	11
GP	not correct	not correct	not correct	not correct	not correct	not correct	not correct	not correct	not correct	not correct	not at all	somewhat	somewhat	somewhat	somewhat	not really	undecided	somewhat	not really	undecided	no	no	yes	yes	yes	yes	yes	no	no	yes	10
GP	not correct	not correct	not correct	not correct	not correct	not correct	not correct	not correct	not correct	not correct	not really	very much	undecided	somewhat	undecided	not at all	not at all	not really	somewhat	somewhat	no	no	yes	yes	yes	yes	yes	yes	no	yes	16
GP	not correct	not correct	not correct	not correct	not correct	not correct	not correct	not correct	not correct	not correct	somewhat	not at all	somewhat	undecided	undecided	somewhat	somewhat	somewhat	very much	undecided	yes	no	yes	yes	no	no	yes	yes	no	no	19
GP	not correct	not correct	not correct	not correct	not correct	not correct	correct	correct	not correct	not correct	somewhat	not at all	very much	somewhat	not really	undecided	undecided	somewhat	not at all	undecided	yes	no	yes	yes	no	no	yes	no	no	no	12
GP	correct	not correct	not correct	correct	not correct	not correct	not correct	correct	not correct	not correct	very much	undecided	somewhat	somewhat	undecided	somewhat	somewhat	very much	not at all	not at all	yes	no	yes	yes	no	yes	yes	no	no	no	17
GP	not correct	correct	not correct	correct	not correct	not correct	not correct	correct	not correct	not correct	somewhat	somewhat	very much	somewhat	somewhat	somewhat	somewhat	very much	very much	somewhat	no	no	no	no	yes	yes	yes	yes	yes	yes	14
GP	correct	correct	not correct	not correct	not correct	not correct	not correct	correct	not correct	not correct	very much	somewhat	very much	not really	not at all	somewhat	undecided	very much	not at all	not at all	no	yes	yes	no	no	yes	no	no	no	no
GP	not correct	correct	not correct	correct	not correct	not correct	not correct	correct	not correct	not correct	somewhat	very much	very much	undecided	undecided	not at all	somewhat	very much	undecided	not really	yes	yes	yes	yes	yes	no	yes	yes	no	no	20
GP	correct	correct	not correct	not correct	not correct	not correct	not correct	correct	not correct	not correct	very much	very much	somewhat	somewhat	not at all	somewhat	somewhat	very much	somewhat	undecided	yes	yes	no	yes	no	yes	no	no	no	yes	4
GP	correct	correct	not correct	correct	not correct	not correct	correct	correct	not correct	not correct	undecided	not at all	somewhat	not really	somewhat	somewhat	undecided	somewhat	not really	not at all	yes	no	yes	no	yes	no	no	no	no	no	12
GP	correct	not correct	not correct	not correct	not correct	not correct	correct	correct	not correct	not correct	very much	not at all	somewhat	not at all	somewhat	not at all	somewhat	somewhat	somewhat	not at all	yes	yes	yes	no	no	no	no	no	no	no	6
GP	correct	not correct	not correct	correct	not correct	correct	not correct	correct	not correct	not correct	very much	not at all	somewhat	very much	not at all	very much	somewhat	very much	undecided	not at all	yes	no	yes	no	no	no	no	no	yes	no	16
GP	not correct	correct	not correct	correct	correct	not correct	not correct	not correct	not correct	not correct	somewhat	very much	somewhat	not at all	not really	undecided	not really	not really	undecided	not at all	yes	yes	yes	no	yes	yes	yes	no	no	no	7
GP	correct	correct	correct	not correct	not correct	not correct	correct	correct	not correct	not correct	very much	very much	very much	somewhat		somewhat	somewhat	somewhat	not really		yes	yes	yes	yes	no	yes	yes	no	no	no
GP	correct	correct	correct	not correct	not correct	not correct	correct	correct	not correct	not correct	very much	undecided	somewhat	somewhat		not at all	somewhat	undecided	undecided		yes	yes	no	yes	no	no	no	no	no	no	6
GP	not correct	not correct	not correct	not correct	not correct	not correct	not correct	correct	not correct	not correct	undecided	somewhat	somewhat	undecided	undecided	undecided	somewhat	somewhat	somewhat		yes	no	no	yes	no	no	yes	yes	no	no
GP	not correct	not correct	not correct	not correct	not correct	not correct	correct	correct	not correct	not correct	undecided	not at all	very much	undecided	somewhat	somewhat	not really	somewhat	undecided	undecided	yes	no	yes	no	no	no	no	no	yes	no	5
GP	correct	correct	not correct	correct	correct	not correct	not correct	correct	not correct	not correct	somewhat	undecided	somewhat	undecided	undecided			undecided	undecided		yes	no	yes	yes	no	no	no	no	no	no	4
GP	not correct	not correct	not correct	not correct	not correct	not correct	correct	correct	not correct	not correct											no	no	no	no	no	no	no	no	no	no	12
GP	not correct	not correct	correct	not correct	not correct	correct	not correct	not correct	not correct	not correct	somewhat	undecided	somewhat	not really		somewhat	somewhat	not really			no	no	no	no	no	no	no	no	no	no	6
GP	not correct	correct	not correct	not correct	not correct	correct	not correct	correct	not correct	not correct	somewhat	very much	somewhat	not really	not at all	somewhat	somewhat	very much	not really	not really	no	yes	no	no	no	yes	no	yes	no	no	5
GP	correct	not correct	correct	not correct	not correct	not correct	not correct	correct	not correct	not correct	undecided	not really	not really	not really	not really	somewhat	somewhat	undecided	undecided	undecided	yes	yes	yes	no	no	yes	yes	yes	no	no	8
